# Supplementary material for: Hsa_circ_0000520 suppresses vasculogenic mimicry formation and metastasis in bladder cancer through Lin28a/PTEN/PI3K signaling
Source: Cell Mol Biol Lett. 2024 Sep 5;29:118. doi: 10.1186/s11658-024-00627-0 (PMC11378395; doi:10.1186/s11658-024-00627-0)
Supplement: Supplementary file 7 — Supplementary Material 7. Table 1. Primer sequence list. Table 2. Correlation analysis between the expression of hsa_circ_0000520 and clinicopathological features in bladder cancer. Table 3. The mass spectrometry result of hsa_circ_0000520 pulldown [file 11658_2024_627_MOESM7_ESM.xlsx]

## Sheet: Supplementary Table 1
Supplementary Table 1. Primer sequence list.
Gene	Forward primer sequence (5'-3')	Reverse primer sequence (5'-3')
Hsa_circ_0000520	GGGGAGGGAAGCTCATCAGT	CTGTTAGGGCCGCCTCTG
Lin28a	TTGAAGGAGGGTGAGGCAGTGG	GGGTAGGGCTGTGGATTTCTTCTTC
QKI	ATGGTCGGGGAAATGGAAACGA	CCACAGCATCAGGCAATTCTG
PTEN	TGGAAAGGGACGAACTGGTGTAATG	CGTCGTGTGGGTCCTGAATTGG
RPPH1	TCACTCCACTCCCATGTCCCTTG	CCTCACCTCAGCCATTGAACTCAC
β-actin	CTCCATCCTGGCCTCGCTGT	GCTGTCACCTTCACCGTTCC

## Sheet: Supplementary Table 2
Supplementary Table 2. Correlation analysis between the expression of hsa_circ_0000520 and clinicopathological features in bladder cancer.
Clinicopathological features	Group	Cases	The relative expression of hsa_circ_0000520		P value
			Low (28)	High (28)
Age					0.554
	≥60	40	21	19
	＜60	16	7	9
Gender					0.163
	Male	46	25	21
	Female	10	3	7
Grade					＜0.001
	High	42	27	15
	Low	14	1	13
Stage					0.112
	0	3	1	2
	1	16	5	11
	2	13	5	8
	3	18	13	5
	4	6	4	2
T					0.095
	0	2	1	1
	1	17	5	12
	2	13	5	8
	3	12	9	3
	4	12	8	4
N
	0	48	22	26	0.27
	1	7	5	2
	2	1	1	0
M					1
	0	54	27	27
	1	2	1	1

## Sheet: Supplementary Table 3
Supplementary Table the 3. The mass spectrometry result of hsa_circ_0000520 pulldown (scored in the top 50).
Protein	Score
LIN28A	65.196
STIP1	59.55
AKR1B1	49.18
CANX	48.477
ANXA7	39.402
KTN1	38.502
PUF60	32.037
CSE1L	31.457
FTH1	31.441
SRSF2	31.28
PDIA4	30.626
RANBP5	30.561
BSG	27.093
EIF6	26.892
PLIN3	26.405
LIN28B	26.405
NQO1	26.362
ATP1A1	26.222
EFHD2	25.464
STRF8	24.825
GLG1	24.714
RAB1B	24.61
CAPZB	24.346
ANXA3	24.165
AGO2	23.997
PLS3	23.997
RPL11	23.408
PTMA	23.392
MVP	23.215
AZGP1	20.993
RPN1	20.596
PSME2	20.503
VDAC2	20.132
SPTAN1	20.065
PHGDH	19.614
NASP	19.342
PSMB6	19.258
WBSCR	18.767
RPS3	18.763
VBP1	18.182
CD40	17.985
PSME1	17.967
BCAP31	17.938
DCD	17.75
ACADS	17.356
CYB5B	16.674
RPS10	16.194
FAM49B	16.158
ARF1	16.135
UBE2V1	15.118
